# Supplementary material for: Antioxidant, Scavenging, Reducing, and Anti-Proliferative Activities of Selected Tropical Brown Seaweeds Confirm the Nutraceutical Potential of Spatoglossum asperum
Source: Foods. 2021 Oct 17;10(10):2482. doi: 10.3390/foods10102482 (PMC8536100; doi:10.3390/foods10102482)
Supplement: Supplementary file 1 [file foods-10-02482-s001.zip]

Archive with 1 entries (1 files):
- foods-1399538-SI.pdf
